# Supplementary material for: Patient Positioning and Treatment Techniques in Total Skin Irradiation: A Scoping Review
Source: Cancers (Basel). 2025 Apr 9;17(8):1276. doi: 10.3390/cancers17081276 (PMC12025804; doi:10.3390/cancers17081276)
Supplement: Supplementary file 1 [file cancers-17-01276-s001.zip]

Archive with 1 entries (1 files):
- cancers-3511115-supplementary.pdf
